# Supplementary material for: Genetic variation for resistance to high temperature stress of mature sperm – a study in Drosophila
Source: PLoS One. 2017 Mar 30;12(3):e0173990. doi: 10.1371/journal.pone.0173990 (PMC5373573; doi:10.1371/journal.pone.0173990)
Supplement: S1 Table — (XLS) [file pone.0173990.s001.xls]

## Sheet: Ark1
SPERM SENSITIVITY TO HEAT STRESS
	Control										Male treatment										Female treatment
	1. transfer		2. transfer		3. transfer		Final distribution				1. transfer		2. transfer		3. transfer		Final distribution				1. transfer		2. transfer		3. transfer		Final distribution
Vial no.	Cy	++	Cy	++	Cy	++	Cy	++	+/total	Vial no.	Cy	++	Cy	++	Cy	++	Cy	++	+/total	Vial no.	Cy	++	Cy	++	Cy	++	Cy	++	+/total
1	¨13	17					13	17	0.566667	1	10	20	17	13	1	2	28	35		1	15	15	16	14	16	8	47	37
2	17	13					17	13	0.433333	2	9	21	4	17			13	38		2							0	0
3	13	17					13	17	0.566667	3	14	16	14	16	3	5	31	37		3							0	0
4	16	14					16	14	0.466667	4	12	18	3	8	6	6	21	32		4	4	6	2	4			6	10
5	13	17					13	17	0.566667	5							0	0		5							0	0
6	18	12					18	12	0.4	6	14	16	19	11	9	16	42	43		6							0	0
7	16	14					16	14	0.466667	7	14	16	11	19	12	15	37	50		7							0	0
8										8	16	14	13	17	1	0	30	31		8							0	0
9										9	10	20	14	16	16	13	40	49		9	9	12	12	18			21	30
10										10							0	0		10	11	16	14	16	2	2	27	34
11	10	20					10	20	0.666667	11	15	15	15	15			30	30		11	10	20	14	10			24	30
12	10	20					10	20	0.666667	12							0	0		12							0	0
13	19	11					19	11	0.366667	13	14	16	13	17	16	14	43	47		13							0	0
14	14	16					14	16	0.533333	14							0	0		14	15	15	14	16	2	6	31	37
15										15							0	0		15							0	0
16	11	18					11	18	0.62069	16	16	14	7	7	4	4	27	25		16							0	0
17	15	15					15	15	0.5	17	18	12	14	16			32	28		17	7	12	9	15			16	27
18	14	16					14	16	0.533333	18							0	0		18							0	0
19	12	18					12	18	0.6	19							0	0		19	9	4	11	19			20	23
20										20	13	17	14	16			27	33		20	8	19	16	14			24	33
21	14	16					14	16	0.533333	21	17	13	8	7			25	20		21	16	14	17	13			33	27
22										22	16	14	15	15	5	11	36	40		22	8	17	2	5			10	22
23	12	18					12	18	0.6	23	12	18	17	13	1	1	30	32		23	5	9	1	0			6	9
24	11	15					11	15	0.576923	24							0	0		24							0	0
25	12	18					12	18	0.6	25	16	14	14	16	3	2	33	32		25							0	0
26										26							0	0		26	12	18	12	18	15	10	39	46
27	13	17					13	17	0.566667	27							0	0		27							0	0
28	10	20					10	20	0.666667	28	7	23	14	16	0	1	21	40		28							0	0
29	15	15					15	15	0.5	29							0	0		29	8	12	11	19	4	11	23	42
30	14	16					14	16	0.533333	30	12	18	12	18	0	2	24	38		30	19	11	0	1			19	12
31	15	15					15	15	0.5	31	12	18	10	20	16	14	38	52		31			7	4	0	1	7	5
32										32	14	16	12	18	11	7	37	41		32	15	15	8	16			23	31
33	18	12					18	12	0.4	33	11	19	14	16	0	1	25	36		33							0	0
34	10	20					10	20	0.666667	34	11	15	10	20	7	14	28	49		34	9	8	19	11			28	19
35	10	20					10	20	0.666667	35	11	19			0	1	11	20		35							0	0
36	21	9					21	9	0.3	36			15	15			15	15		36	10	11	5	25	14	16	29	52
37	15	15					15	15	0.5	37							0	0		37	12	12	12	18	2	0	26	30
38	14	16					14	16	0.533333	38							0	0		38							0	0
39										39							0	0		39	11	19	6	12			17	31
40	16	14					16	14	0.466667	40	14	16	15	15			29	31		40							0	0
41										41	13	17	5	25	3	2	21	44		41	11	10	1	1			12	11
42	13	17					13	17	0.566667	42	8	22	10	20			18	42		42	14	16	14	15			28	31
43	10	20					10	20	0.666667	43	13	17	11	19	1	4	25	40		43	14	16	10	13			24	29
44	4	3					4	3	0.428571	44							0	0		44							0	0
45	13	17					13	17	0.566667	45	14	16	13	17			27	33		45	16	14	14	16			30	30
46	15	15					15	15	0.5	46							0	0		46	0	4	3	5			3	9
47	14	16					14	16	0.533333	47							0	0		47	16	14	6	13			22	27
48	11	18					11	18	0.62069	48							0	0		48	15	15	12	18			27	33
49	17	13					17	13	0.433333	49							0	0		49							0	0
50	13	17					13	17	0.566667	50	16	14					16	14		50							0	0
51	12	18					12	18	0.6	51							0	0		51	8	8	15	15			23	23
52	15	15					15	15	0.5	52	5	6	1	6	6	10	12	22		52							0	0
53	15	15					15	15	0.5	53							0	0		53							0	0
54	10	20					10	20	0.666667	54	20	10	13	17	10	13	43	40		54	13	17	16	14	14	16	43	47
55	20	10					20	10	0.333333	55							0	0		55							0	0
56	16	14					16	14	0.466667	56	14	16	14	16	15	15	43	47		56	1	7	9	12			10	19
57	12	18					12	18	0.6	57	14	16	16	14	0	2	30	32		57	0	1					0	1
58	10	12					10	11	0.52381	58							0	0		58	5	3	14	9			19	12
59	13	17					13	17	0.566667	59							0	0		59							0	0
60	15	15					15	15	0.5	60	16	14	15	15			31	29		60							0	0
61	15	15					15	15	0.5	61	5	3					5	3		61	13	17	2	3			15	20
62	17	13					17	13	0.433333	62							0	0		62	18	12	18	12	20	10	56	34
63	13	17					13	17	0.566667	63							0	0		63	14	16	16	14	3	3	33	33
64	18	12					18	12	0.4	64	11	19	14	16	6	17	31	52		64	9	4					9	4
65	10	20					10	20	0.666667	65	11	15	8	9	6	9	25	33		65							0	0
66	12	18					12	18	0.6	66	13	17	10	20			23	37		66	17	13	10	19			27	32
67	13	17					13	17	0.566667	67							0	0		67							0	0
68	10	20					10	20	0.666667	68	0	1					0	1		68	12	17	2	2			14	19
69	11	19					11	19	0.633333	69	15	15	7	13	19	11	41	39		69							0	0
70	9	21					9	21	0.7	70	11	19	14	16	9	8	34	43		70	11	15	11	11			22	26
71	11	19					11	19	0.633333	71							0	0		71							0	0
72	11	19					11	19	0.633333	72	9	21	6	17	7	10	22	48		72							0	0
73	13	17					13	17	0.566667	73	11	19	15	15	10	20	36	54		73	3	5	13	17	14	14	30	36
74	14	16					14	16	0.533333	74	11	19	15	15	16	13	42	47		74							0	0
75	13	17					13	17	0.566667	75	1	12	1	1			2	13		75	14	16	10	20			24	36
76	11	19					11	19	0.633333	76	15	15	14	16	4	12	33	43		76							0	0
77										77							0	0		77							0	0
78	18	12					18	12	0.4	78	16	14	12	18	6	5	34	37		78	7	14	3	4			10	18
79	16	14					16	14	0.466667	79	13	17	17	13	0	1	30	31		79							0	0
80										80	14	16	13	17	4	2	31	35		80	15	15	14	16			29	31
81	11	19					11	19	0.633333	81	14	16	14	16	15	7	43	39		81							0	0
82										82							0	0		82							0	0
83	11	19					11	19	0.633333	83	14	16	5	8			19	24		83	14	16	4	2			18	18
84	18	12					18	12	0.4	84							0	0		84							0	0
85	13	17					13	17	0.566667	85							0	0		85	13	7	3	2			16	9
86	15	15					15	15	0.5	86	15	15	13	17	0	2	28	34		86	0	1					0	1
87	15	15					15	15	0.5	87	14	16	15	15			29	31		87							0	0
88	15	15					15	15	0.5	88	14	16	13	17	13	17	40	50		88							0	0
89	12	18					12	18	0.6	89	15	15	0	10			15	25		89	0	1			1	0	1	1
90	16	14					16	14	0.466667	90	10	16	12	18	7	11	29	45		90							0	0
91	15	15					15	15	0.5	91							0	0		91							0	0
92	16	14					16	14	0.466667	92	7	14	16	10	5	14	28	38		92	0	3	21	9	4	10	25	22
93	19	11					19	11	0.366667	93	17	13	15	15			32	28		93							0	0
94										94							0	0		94							0	0
95	12	18					12	18	0.6	95	16	14	12	18	8	10	36	42		95	12	18	18	12	0	1	30	31
96										96	17	13	14	16	6	8	37	37		96							0	0
97	15	15					15	15	0.5	97	9	21	10	20	2	6	21	47		97	15	13	17	13			32	26
98	11	19					11	19	0.633333	98	16	14	15	15			31	29		98	16	14	18	12	0	1	34	27
99	11	19					11	19	0.633333	99	13	17	8	21	4	0	25	38		99							0	0
100	10	20					10	20	0.666667	100	11	19	13	17	3	3	27	39		100							0	0
101	16	14					16	14	0.466667	101							0	0		101	8	11	12	18	1	1	21	30
102	14	16					14	16	0.533333	102	10	20	12	18			22	38		102							0	0
103	15	15					15	15	0.5	103							0	0		103							0	0
104	10	20					10	20	0.666667	104							0	0		104							0	0
105	15	15					15	15	0.5	105	11	19	8	17	7	22	26	58		105							0	0
106	9	21					9	21	0.7	106							0	0		106							0	0
107	10	20					10	20	0.666667	107	13	17	12	18			25	35		107	13	16	3	7			16	23
108	14	16					14	16	0.533333	108	12	18	12	18	3	12	27	48		108	4	14	0	1			4	15
109	10	20					10	20	0.666667	109	14	16	12	18			26	34		109							0	0
110	10	20					10	20	0.666667	110							0	0		110	16	13	12	12	0	2	28	27
111	17	13					17	13	0.433333	111							0	0		111							0	0
112	12	18					12	18	0.6	112							0	0		112							0	0
113	15	15					15	15	0.5	113	11	13	14	16	5	14	30	43		113							0	0
114	18	12					18	12	0.4	114							0	0		114							0	0
115	13	17					13	17	0.566667	115							0	0		115	7	12	13	17	1	0	21	29
116	14	16					14	16	0.533333	116							0	0		116	17	13	5	3	1	0	23	16
117										117	15	15	9	11			24	26		117	9	18	16	14			25	32
118	14	16					14	16	0.533333	118	14	16	10	20	11	9	35	45		118							0	0
119										119							0	0		119	15	15	15	15			30	30
120	15	15					15	15	0.5	120	13	17	13	17			26	34		120							0	0
121	19	11					19	11	0.366667	121	11	19	16	14			27	33		121							0	0
122	12	18					12	18	0.6	122	6	24	16	14	9	13	31	51		122	3	6	8	10			11	16
123	6	6					6	6	0.5	123			3	4	3	2	6	6		123	5	6	18	12	4	4	27	22
124	14	16					14	16	0.533333	124	13	17	14	16	15	15	42	48		124	16	7	12	15			28	22
125	16	14					16	14	0.466667	125	10	20	15	15			25	35		125							0	0
126	19	11					19	11	0.366667	126							0	0		126	3	15	2	8			5	23
127	13	17					13	17	0.566667	127	16	14	14	16	15	15	45	45		127	15	15	14	16			29	31
128	17	13					17	13	0.433333	128					12	18	12	18		128					1	0	1	0
129	15	15					15	15	0.5	129							0	0		129	0	3	4	7			4	10
130	13	17					13	17	0.566667	130							0	0		130							0	0
131	18	12					18	12	0.4	131	10	20	9	9			19	29		131	17	13					17	13
132										132	15	15	10	14			25	29		132	1	4	12	9	3	2	16	15
133	11	19					11	19	0.633333	133	13	17	15	15			28	32		133	9	17	16	14			25	31
134	15	15					15	15	0.5	134	13	17	15	15	2	1	30	33		134	7	9	12	18			19	27
135	19	11					19	11	0.366667	135							0	0		135							0	0
136	3	5					3	5	0.625	136	14	16	19	11	9	5	42	32		136							0	0
137	14	16					14	16	0.533333	137							0	0		137							0	0
138	13	17					13	17	0.566667	138							0	0		138							0	0
139	15	15					15	15	0.5	139							0	0		139							0	0
140	15	15					15	15	0.5	140	17	13	15	15			32	28		140							0	0
141	11	19					11	19	0.633333	141	9	21	10	20	12	18	31	59		141	15	15					15	15
142	14	16					14	16	0.533333	142							0	0		142							0	0
143	15	15					15	15	0.5	143							0	0		143							0	0
144	10	20					10	20	0.666667	144							0	0		144	11	10	1	2			12	12
145	15	15					15	15	0.5	145	3	17	3	4			6	21		145							0	0
146	14	16					14	16	0.533333	146	16	14	15	15	13	17	44	46		146	14	16	3	0			17	16
147	11	19					11	19	0.633333	147	15	15	14	16	13	12	42	43		147							0	0
148	13	17					13	17	0.566667	148	10	20	8	22	16	14	34	56		148							0	0
149										149							0	0		149							0	0
150	12	18					12	18	0.6	150							0	0		150	2	8					2	8
151										151							0	0		151							0	0
152	10	20					10	20	0.666667	152	13	17	12	10			25	27		152	12	18	11	11			23	29
153	15	15					15	15	0.5	153							0	0		153							0	0
154	11	19					11	19	0.633333	154							0	0		154	12	18	9	8			21	26
155	14	16					14	16	0.533333	155	17	13	12	18	0	12	29	43		155							0	0
156	15	15					15	15	0.5	156							0	0		156							0	0
157	12	18					12	18	0.6	157							0	0		157							0	0
158	10	20					10	20	0.666667	158							0	0		158							0	0
159	14	16					14	16	0.533333	159	13	17	14	16	6	10	33	43		159							0	0
160	12	18					12	18	0.6	160	4	5	1	6	1	2	6	13		160	1	6	5	12	0	4	6	22
161	14	16					14	16	0.533333	161	16	14	10	20	11	14	37	48		161	10	14	6	11			16	25
162	15	15					15	15	0.5	162	13	17	13	17	16	14	42	48		162							0	0
163	15	15					15	15	0.5	163	12	18	12	18	7	11	31	47		163							0	0
164	13	17					13	17	0.566667	164							0	0		164	13	16	16	14			29	30
165	12	18					12	18	0.6	165	16	14	5	21			21	35		165							0	0
166	12	18					12	18	0.6	166	11	19	18	12	15	15	44	46		166							0	0
167	12	18					12	18	0.6	167							0	0		167	9	17	12	11			21	28
168	10	20					10	20	0.666667	168							0	0		168							0	0
169	15	15					15	15	0.5	169	6	7					6	7		169							0	0
170	16	14					16	14	0.466667	170							0	0		170							0	0
171	11	19					11	19	0.633333	171	13	11	16	14	8	12	37	37		171	13	17	15	15	12	18	40	50
172										172							0	0		172	13	17	18	12	17	13	48	42
173	13	17					13	17	0.566667	173	12	18	15	15	11	19	38	52		173	6	11	12	18	1	2	19	31
174	15	15					15	15	0.5	174	12	9	3	5	0	1	15	15		174							0	0
175	14	16					14	16	0.533333	175							0	0		175	14	16	13	17			27	33
176	10	20					10	20	0.666667	176							0	0		176							0	0
177	12	18					12	18	0.6	177							0	0		177	17	13	19	11	10	14	46	38
178	11	19					11	19	0.633333	178							0	0		178							0	0
179	18	12					18	12	0.4	179	11	19	13	17	1	1	25	37		179	4	11	12	18	0	1	16	30
180	14	16					14	16	0.533333	180	13	17	12	18	10	14	35	49		180	0	1					0	1
181	18	12					18	12	0.4	181	11	19	15	15	14	16	40	50		181							0	0
182	1	0					1	0	0	182	12	18	10	20	3	7	25	45		182					8	17	8	17
183	11	19					11	19	0.633333	183	20	10	10	20	1	4	31	34		183							0	0
184	17	13					17	13	0.433333	184							0	0		184							0	0
185	18	12					18	12	0.4	185	10	20	14	16	5	8	29	44		185							0	0
186	16	14					16	14	0.466667	186	12	18					12	18		186	12	10	5	16			17	26
187	11	19					11	19	0.633333	187	0	1					0	1		187							0	0
188	13	17					13	17	0.566667	188	9	21	10	13	0	1	19	35		188	8	3	8	6	2	4	18	13
189	10	20					10	20	0.666667	189	13	17	13	17	9	21	35	55		189	5	25	12	11			17	36
190	13	17					13	17	0.566667	190							0	0		190							0	0
191										191	15	15	14	16	1	0	30	31		191	16	14	14	16			30	30
192	17	13					17	13	0.433333	192	18	12	14	16	5	5	37	33		192	3	3	7	23			10	26
193	14	16					14	16	0.533333	193	5	8			5	2	10	10		193							0	0
194	6	8					6	8	0.571429	194							0	0		194	3	8	1	10	2	5	6	23
195	15	15					15	15	0.5	195	14	16	16	14			30	30		195							0	0
196	14	16					14	16	0.533333	196							0	0		196	19	11	7	23			26	34
197	16	14					16	14	0.466667	197	16	14	7	10	1	0	24	24		197							0	0
198	14	16					14	16	0.533333	198	8	22	15	15	11	15	34	52		198							0	0
199	19	11					19	11	0.366667	199	12	18	16	14	1	0	29	32		199	11	19	22	8			33	27
200	15	15					15	15	0.5	200							0	0		200							0	0
201	11	19					11	19	0.633333	201	16	14	13	17	10	14	39	45		201	14	16	0	1			14	17
202	12	18					12	18	0.6	202							0	0		202							0	0
203	12	18					12	18	0.6	203							0	0		203	8	14	17	13			25	27
204										204	16	14	10	17	2	2	28	33		204							0	0
205	11	19					11	19	0.633333	205	11	19	15	15	13	17	39	51		205	6	16	13	8			19	24
206	15	15					15	15	0.5	206	17	13	14	16	10	10	41	39		206	14	16	5	7			19	23
207	13	17					13	17	0.566667	207	15	15	11	19	14	16	40	50		207							0	0
208	14	16					14	16	0.533333	208							0	0		208							0	0
209	15	15					15	15	0.5	209	9	21	15	15			24	36		209							0	0
210	16	14					16	14	0.466667	210	21	9	14	16	13	17	48	42		210	13	17	12	18			25	35
211	14	16					14	16	0.533333	211							0	0		211							0	0
212	13	17					13	17	0.566667	212							0	0		212							0	0
213	16	14					16	14	0.466667	213							0	0		213							0	0
214	12	18					12	18	0.6	214							0	0		214							0	0
215	20	10					20	10	0.333333	215							0	0		215							0	0
216	11	19					11	19	0.633333	216							0	0		216							0	0
217	16	14					16	14	0.466667	217	15	15	7	23	10	13	32	51		217							0	0
218	12	18					12	18	0.6	218							0	0		218							0	0
219	10	20					10	20	0.666667	219	12	18	9	6			21	24		219							0	0
220	9	21					9	21	0.7	220	19	11	14	16	10	20	43	47		220	3	5	18	12			21	17
221	15	15					15	15	0.5	221							0	0		221	9	7	9	21			18	28
222	12	18					12	18	0.6	222	10	20	13	17	17	13	40	50		222							0	0
223	9	21					9	21	0.7	223	1	2			2	0	3	2		223							0	0
224	13	17					13	17	0.566667	224	11	19	11	19	6	8	28	46		224							0	0
225	17	13					17	13	0.433333	225	12	18	17	13			29	31		225	1	0	14	16			15	16
226	12	18					12	18	0.6	226	11	19	13	17			24	36		226							0	0
227										227	13	17	18	12	8	22	39	51		227							0	0
228	15	15					15	15	0.5	228	5	25	18	12			23	37		228	12	18	0	1			12	19
229	17	13					17	13	0.433333	229	14	16	10	9			24	25		229	17	13	11	19			28	32
230	15	15					15	15	0.5	230	12	18	6	10			18	28		230							0	0
231	13	17					13	17	0.566667	231							0	0		231							0	0
232	9	21					9	21	0.7	232							0	0		232							0	0
233	11	19					11	19	0.633333	233	18	12	17	13	12	18	47	43		233							0	0
234	13	17					13	17	0.566667	234							0	0		234							0	0
235	6	16					6	16	0.727273	235	10	20	10	20	12	11	32	51		235							0	0
236	15	15					15	15	0.5	236							0	0		236	1	0	5	5	6	7	12	12
237	11	19					11	19	0.633333	237	9	21	7	23	3	2	19	46		237	12	18	16	14	13	15	41	47
238	17	13					17	13	0.433333	238							0	0		238							0	0
239	10	20					10	20	0.666667	239	16	14	8	8			24	22		239	9	8	2	6			11	14
240										240							0	0		240	1	7	8	15			9	22
241	15	15					15	15	0.5	241	14	16	9	11			23	27		241	12	18					12	18
242	14	16					14	16	0.533333	242							0	0		242							0	0
243	13	17					13	17	0.566667	243	13	17	6	8	7	10	26	35		243	5	4					5	4
244	20	10					20	10	0.333333	244	16	14	1	6			17	20		244	14	16	17	13			31	29
245	16	14					16	14	0.466667	245	15	15	7	23	2	5	24	43		245							0	0
246	10	20					10	20	0.666667	246	11	11	2	8	3	4	16	23		246	10	11					10	11
247	11	19					11	19	0.633333	247							0	0		247							0	0
248	12	15					12	15	0.555556	248							0	0		248							0	0
249	11	19					11	19	0.633333	249							0	0		249							0	0
250	13	17					13	17	0.566667	250			1	2			1	2		250							0	0
251	17	13					17	13	0.433333	251	13	17	17	8	2	0	32	25		251	2	0	10	6	0	3	12	9
252	12	18					12	18	0.6	252							0	0		252							0	0
253	10	20					10	20	0.666667	253	17	13	18	7	0	1	35	21		253	4	7	12	18	0	1	16	26
254	14	16					14	16	0.533333	254	1	3					1	3		254							0	0
255	10	20					10	20	0.666667	255	14	16	12	18	0	1	26	35		255	17	13	8	6	0	1	25	20
256	16	14					16	14	0.466667	256							0	0		256	13	7	1	0			14	7
257	14	16					14	16	0.533333	257	12	18	14	16	7	14	33	48		257							0	0
258	6	24					6	24	0.8	258							0	0		258							0	0
259	17	13					17	13	0.433333	259	15	15	11	19	10	13	36	47		259	14	16	16	14			30	30
260	14	16					14	16	0.533333	260	18	12	10	20	6	14	34	46		260	17	13	6	11			23	24
261	15	15					15	15	0.5	261	13	17	13	17	5	25	31	59		261	14	10	1	2			15	12
262	18	12					18	12	0.4	262	14	16	12	18	8	14	34	48		262							0	0
263	22	8					22	8	0.266667	263	8	22	13	17			21	39		263	13	15	2	0			15	15
264	15	15					15	15	0.5	264	13	17	10	20	7	13	30	50		264	13	17	14	15			27	32
265	5	25					5	25	0.833333	265	18	12	13	17	2	3	33	32		265	10	10	1	1			11	11
266	19	11					19	11	0.366667	266	5	7	1	4	1	4	7	15		266	2	6	14	16			16	22
267										267							0	0		267							0	0
268	18	12					18	12	0.4	268	18	12	14	16	3	1	35	29		268							0	0
269	12	18					12	18	0.6	269	14	16	14	16	11	19	39	51		269							0	0
270	17	13					17	13	0.433333	270	3	14	13	17	12	15	28	46		270							0	0
271	14	16					14	16	0.533333	271	14	12	1	1	3	0	18	13		271	14	16	12	18	1	2	27	36
272	14	16					14	16	0.533333	272	12	18	7	23	2	9	21	50		272	16	14	4	13			20	27
273	15	15					15	15	0.5	273	16	14	11	19	14	16	41	49		273	8	5					8	5
274	18	12					18	12	0.4	274	13	17	10	20	10	20	33	57		274							0	0
275	11	19					11	19	0.633333	275							0	0		275							0	0
276	14	16					14	16	0.533333	276	11	19	5	8	4	3	20	30		276							0	0
277	15	15					15	15	0.5	277	15	15	11	19	2	3	28	37		277	0	1					0	1
278	14	16					14	16	0.533333	278							0	0		278							0	0
279	9	13					9	13	0.590909	279							0	0		279							0	0
280	15	15					15	15	0.5	280	11	19	13	17	5	8	29	44		280	12	18	7	12			19	30
281										281	16	14	15	15	0	3	31	32		281	20	10					20	10
282	12	18					12	18	0.6	282	13	17	5	2			18	19		282	16	14					16	14
283	12	18					12	18	0.6	283	15	15	14	16			29	31		283	13	17	14	16			27	33
284	15	15					15	15	0.5	284	18	12	16	14	3	2	37	28		284							0	0
285	13	17					13	17	0.566667	285							0	0		285	15	15	13	17			28	32
286	17	13					17	13	0.433333	286							0	0		286							0	0
287	8	22					8	22	0.733333	287	13	17	10	20			23	37		287	2	4	2	4			4	8
288	12	18					12	18	0.6	288	20	10	13	17	11	4	44	31		288	12	18	5	8			17	26
289	12	18					12	18	0.6	289	10	20	19	11	3	4	32	35		289	5	4	1	0			6	4
290							0	0		290	15	15	14	16	12	18	41	49		290							0	0
291										291	14	16	9	21	16	14	39	51		291	7	10	12	17	2	0	21	27
292	15	15					15	15	0.5	292	13	17	21	9			34	26		292	16	14	8	7			24	21
293	14	16					14	16	0.533333	293							0	0		293							0	0
294	14	16					14	16	0.533333	294							0	0		294			15	15			15	15
295	11	19					11	19	0.633333	295	13	17	17	13	6	11	36	41		295							0	0
296	12	18					12	18	0.6	296	14	16					14	16		296	16	14	11	19			27	33
297	12	18					12	18	0.6	297							0	0		297	9	8	13	13	1	0	23	21
298	15	15					15	15	0.5	298	16	14	18	12	16	14	50	40		298							0	0
299	10	20					10	20	0.666667	299							0	0		299	8	7					8	7
300	2	8					2	8	0.8	300	9	21	2	2			11	23		300							0	0
301	10	20					10	20	0.666667	301	8	22	8	22	0	2	16	46		301							0	0
302	22	8					22	8	0.266667	302	9	6	5	12	8	10	22	28		302							0	0
303	14	16					14	16	0.533333	303	11	18	11	19	12	8	34	45		303	15	15	18	12	2	0	35	27
304	14	16					14	16	0.533333	304							0	0		304							0	0
305	12	18					12	18	0.6	305	2	6					2	6		305	1	8					1	8
306	14	16					14	16	0.533333	306	12	18	13	17			25	35		306	15	15	2	7			17	22
307	11	19					11	19	0.633333	307	11	16	6	7	12	14	29	37		307	14	16	18	12			32	28
308										308							0	0		308	11	19	15	15			26	34
309	14	16					14	16	0.533333	309							0	0		309							0	0
310	15	15					15	15	0.5	310	15	15	17	13	9	21	41	49		310	15	15	15	15			30	30
										322	17	13	10	20	8	18	35	51
										323	5	1					5	1
					+/total	0.544307	3754	4484							+/total	0.560366	5484	6990							+/total	0.536212	2997	3465
										NB: 322 and 323 are vials that were double labelled			=
